# Supplementary material for: The Arginine Catabolism-Derived Amino Acid l-ornithine Is a Chemoattractant for Pseudomonas aeruginosa
Source: Microorganisms. 2022 Jan 24;10(2):264. doi: 10.3390/microorganisms10020264 (PMC8875649; doi:10.3390/microorganisms10020264)
Supplement: Supplementary file 1 [file microorganisms-10-00264-s001.zip]

Archive with 1 entries (1 files):
- microorganisms-1510018-supplementary.pdf
